# Supplementary material for: Artificial Intelligence in the Diagnosis of Hepatocellular Carcinoma: A Systematic Review
Source: J Clin Med. 2022 Oct 28;11(21):6368. doi: 10.3390/jcm11216368 (PMC9655417; doi:10.3390/jcm11216368)
Supplement: Supplementary file 1 [file jcm-11-06368-s001.zip]

Archive with 2 entries (1 files):
- jcm-1940528-supplementary/
- jcm-1940528-supplementary/jcm-1940528-supplementary-File S1.pdf
